# Supplementary material for: Competing endogenous RNA (ceRNA) hypothetic model based on comprehensive analysis of long non-coding RNA expression in lung adenocarcinoma
Source: PeerJ. 2019 Nov 7;7:e8024. doi: 10.7717/peerj.8024 (PMC6842565; doi:10.7717/peerj.8024)
Supplement: Supplemental Information 5 [file peerj-07-8024-s005.xlsx]

## Sheet: Table S6
lncRNAs	logFC				P		expressed in normal lung tissues	number of transcript	length
LINC01833	6.84478	7.02295	2.883e-22	2.49568e-21	0.001		0.005	2	2800
LINC01456	6.2422	5.80869	2.75151e-24	2.69277e-23	0.008		0.01	1	732
HOXA10-AS	5.49238				0.017			1	1161
ZFPM2-AS1	5.15474	8.90813	5.66776e-33	8.87481e-32	0.002		0.026	2	1000
MNX1-AS1	4.76984	7.08295	6.92546e-22	5.78014e-21	0.01		0.027	1	992
CASC8	4.66025				0.005		0.008	2	1500
LINC01322	4.52913	5.6192	1.39078e-22	1.23412e-21	0.001		0.02	1	753
LINC02310	4.39543	4.10115	1.04994e-17	6.52304e-17	0.0004			1	571
LINC01842	3.9957	6.0816	1.56681e-20	1.17571e-19	0.02		19.42	1	781
POU6F2-AS1	3.97193	2.8296	4.90312e-14	2.32216e-13	0.006			1	393
LINC01665	3.79656	3.36999	1.47228e-05	2.97787e-05	0.001			1	1049
VPS9D1-AS1	3.66126	10.2311	8.55938e-58	3.712e-56	0.02		1.789	1	1753
LINC01711	3.48632	5.11115	4.55985e-27	5.26644e-26	0.0007			1	984
LINC01213	3.3746	3.86614	4.79157e-11	1.74808e-10	0.02		0.006	2	500
DUXAP8	3.36629				0.01		0.45	1	2100
SLC2A1-AS1	3.31729	7.90379	4.75167e-50	1.61685e-48	0.004			1	1138
LINC02323	3.16993	6.42622	5.04284e-23	4.5758e-22	0.001		0.009	1	1600
MRGPRG-AS1	3.0948	2.83489	4.37772e-06	9.39812e-06	0.004			1	1790
